# Supplementary material for: Katanin p60 Contributes to Microtubule Instability around the Midbody and Facilitates Cytokinesis in Rat Cells
Source: PLoS One. 2013 Nov 26;8(11):e80392. doi: 10.1371/journal.pone.0080392 (PMC3841192; doi:10.1371/journal.pone.0080392)
Supplement: Video S1 — Control siRNA treated rat 3Y1 cells. (ZIP) [file pone.0080392.s007.zip]

Archive with 3 entries (2 files):
- 3Y1-control siRNA.AVI
- __MACOSX/
- __MACOSX/._3Y1-control siRNA.AVI
